# Supplementary material for: The Sources and Potential Hosts Identification of Antibiotic Resistance Genes in the Yellow River, Revealed by Metagenomic Analysis
Source: Int J Environ Res Public Health. 2022 Aug 21;19(16):10420. doi: 10.3390/ijerph191610420 (PMC9408424; doi:10.3390/ijerph191610420)
Supplement: Supplementary file 1 [file ijerph-19-10420-s001.zip]

Archive with 1 entries (1 files):
- ijerph-1842654-supplementary.pdf
